# Supplementary material for: Joint universal modular plasmids (JUMP): a flexible vector platform for synthetic biology
Source: Synth Biol (Oxf). 2021 Feb 2;6(1):ysab003. doi: 10.1093/synbio/ysab003 (PMC7889407; doi:10.1093/synbio/ysab003)
Supplement: ysab003_Supplementary_Data [file ysab003_supplementary_data.zip]

Archive with 2 entries (2 files):
- JUMP toolkit vectors and parts.zip
- 210113_JUMP_supporting_Final.docx
